# Supplementary material for: Analysis of spatiotemporal distribution, variability, and trends of rainfall in Wollo area, Northeastern Ethiopia
Source: PLoS One. 2025 Jan 24;20(1):e0312889. doi: 10.1371/journal.pone.0312889 (PMC11761570; doi:10.1371/journal.pone.0312889)
Supplement: S1 Data — (XLSX) [file pone.0312889.s001.xlsx]

## Sheet: Sheet1
system:time_start	Ajibar_chirps	Debre Zebit	Dessie	KOBO	Koke Ager	Lalibela	Mekane selam	Mersa	Wegel Tena	Wereillu		Ajibar	Debre Zebit	Dessie	KOBO	Koke Ager	Lalibela	Mekane selam	Mersa	Wegel Tena	Wereillu
1981-01-01	5.352	9.241	0	8.695	6.39	9.806	5.627	11.382	6.316	5.537		4	4	3	2	4	2	8	3	5	6
1981-02-01	11.118	8.391	12.774	8.698	12.658	7.202	11.762	12.938	10.299	14.106		4	3	4	9	4	5	5	9	5	4
1981-03-01	163.963	56.437	224.009	107.874	178.399	90.106	136.201	181.063	136.486	175.624	RIGHT	101	57	130	131	102	79	88	165	103	107
1981-04-01	55.525	63.666	67.616	53.797	58.482	46.457	75.661	77.874	51.636	58.058		45	48	55	47	47	43	49	63	48	46
1981-05-01	15.138	15.67	18.282	11.258	15.575	9.638	22.062	21.974	13.128	18.556		34	43	28	19	38	28	51	24	32	45
1981-06-01	6.04	25.123	5.816	0	8.708	14.964	19.626	6.874	6.892	8.332		7	19	3	5	8	9	14	3	7	8
1981-07-01	308.365	275.525	313.623	179.043	328.995	252.018	302.415	222.932	257.215	379.773		282	297	276	250	295	272	281	253	265	316
1981-08-01	335.893	270.914	359.423	196.567	332.725	243.077	317.41	270.047	272.625	360.72		490	378	406	246	530	304	580	303	423	629
1981-09-01	87.894	69.749	131.38	22.584	80.164	31.779	113.834	57.335	50.223	95.874		70	72	84	73	73	61	76	76	68	81
1981-10-01	14.491	28.14	26.846	12.923	13.594	12.06	16.532	20.149	7.881	18.562		31	29	35	14	34	17	52	26	31	46
1981-11-01	6.074	23.56	5.753	11.322	6.195	13.526	7.897	15.623	8.175	0		1	3	1	1	2	1	2	1	2	2
1981-12-01	7.562	6.582	11.607	6.618	8.14	5.789	9.092	9.395	5.916	8.909		5	3	6	5	5	4	5	9	6	5
	1017.41	852.998	1177.13	619.379	1050.03	736.422	1038.12	907.586	826.792	1144.05
1982-01-01	27.307	25.755	28.929	38.727	27.632	34.42	20.569	58.871	25.109	26.419		21	20	28	26	21	20	21	43	27	20
1982-02-01	59.532	24.665	81.741	68.572	68.47	27.525	44.538	113.377	55.166	50.009		52	25	72	101	52	45	45	109	54	52
1982-03-01	69.589	49.504	106.266	50.522	72.458	53.479	48.266	83.914	63.542	52.074		79	68	86	82	83	63	90	100	81	82
1982-04-01	72.122	35.409	83.141	66.84	77.397	32.126	79.996	98.192	61.003	76.772		47	29	66	82	47	48	42	92	49	50
1982-05-01	55.75	48.756	58.87	49.721	53.128	38.364	65.821	69.127	46.008	89.376		71	62	78	52	75	57	77	66	67	83
1982-06-01	8.468	26.636	7.281	0	13.189	15.52	29.779	6.971	7.924	15.823		12	26	6	15	13	18	19	8	11	11
1982-07-01	130.032	141.11	134.491	55.016	159.922	106.995	154.316	86.853	108.396	171.454		108	131	107	106	113	118	121	99	101	123
1982-08-01	255.703	317.73	255.846	153.985	280.3	240.977	252.926	213.22	255.915	283.528		233	212	258	188	235	213	183	210	209	235
1982-09-01	60.651	56.304	109.467	29.029	56.009	25.42	109.005	66.79	40.748	114.856		61	55	76	57	65	46	75	62	58	78
1982-10-01	66.653	40.671	123.035	30.759	57.126	24.495	43.244	90.564	32.828	79.031		75	63	96	39	80	44	111	71	76	105
1982-11-01	24.529	48.424	34.301	21.875	37.626	28.89	43.833	65.193	43.764	25.738		37	33	55	33	41	25	40	60	39	46
1982-12-01	11.942	6.242	25.58	8.589	12.128	6.594	13.692	22.151	8.733	11.723		9	5	14	9	9	7	10	19	11	10
	842.278	821.206	1048.95	573.635	915.385	634.805	905.985	975.223	749.136	996.803
1983-01-01	13.935	10.201	29.061	20.116	13.986	15.319	9.082	29.888	11.897	17.818		8	4	11	8	8	5	9	15	10	9
1983-02-01	33.689	21.45	35.144	30.323	36.356	31.028	22.297	46.576	34.273	27.958		20	10	26	32	22	15	24	36	21	25
1983-03-01	37.559	21.289	125.544	23.838	49.527	17.347	46.149	81.188	60.848	52.356		75	32	97	74	76	43	66	108	72	81
1983-04-01	107.075	47.388	125.385	101.874	99.448	41.181	96.84	134.843	74.174	110.439		61	34	81	87	63	52	62	107	63	72
1983-05-01	164.145	99.544	197.975	83.418	163.861	63.817	173.092	143.903	124.415	170.766		104	111	115	131	107	133	105	130	105	110
1983-06-01	20.188	42.86	16.398	12.869	31.364	34.007	43.835	20.705	20.613	34.12		112	124	87	71	127	81	154	60	94	149
1983-07-01	191.598	204.744	199.84	90.979	186.826	145.622	182.264	131.47	165.627	241.21		179	191	191	157	190	172	178	162	167	216
1983-08-01	249.379	279.968	211.614	165.294	245.333	233.169	264.858	210.129	221.613	245.727		216	225	216	197	217	229	176	202	200	202
1983-09-01	71.107	46.188	88.232	24.626	76.504	35.18	97.65	56.148	60.236	89.757		67	67	80	66	70	55	82	70	64	82
1983-10-01	28.071	22.082	42.359	17.125	25.197	14.872	26.669	27.27	14.914	35.613		47	52	53	28	51	35	76	45	49	64
1983-11-01	11.888	16.887	13.449	13.515	11.137	11.857	13.717	24.063	13.261	8.904		12	13	16	24	12	16	10	28	14	11
1983-12-01	5.81	5.838	9.321	5.887	6.339	5.67	5.584	8.068	0	6.041		2	1	2	1	2	1	4	2	3	3
	934.444	818.439	1094.32	589.864	945.878	649.069	982.037	914.251	801.871	1040.71
1984-01-01	8.053	9.642	8.074	13.763	8.413	12.278	7.576	16.051	7.034	13.432		3	2	3	2	4	1	7	3	4	5
1984-02-01	9.999	10.183	9.877	13.47	15.136	13.32	20.545	25.865	14.098	15.857		8	3	8	6	9	3	12	9	8	11
1984-03-01	45.715	21.816	69.674	36.277	54.926	38.429	40.533	39.376	33.885	59.552		46	25	51	43	50	28	58	57	46	60
1984-04-01	25.331	22.866	40.024	23.679	23.974	21.519	25.749	38.864	20.605	24.59		14	8	18	13	15	9	17	20	14	19
1984-05-01	121.596	96.22	149.523	85.513	120.214	76.808	131.948	172.777	105.235	153.955		119	106	134	87	122	96	113	115	112	127
1984-06-01	30.629	50.951	28.076	11.506	42.246	33.857	86.75	23.6	28.241	50.508		43	76	26	26	51	38	83	19	37	61
1984-07-01	118.151	142.5	145.242	60.885	122.249	118.249	158.881	75.069	98.551	144.373		158	184	149	121	167	147	176	132	147	186
1984-08-01	79.986	141.513	78.759	52.137	90.187	94.763	133.19	65.584	80.505	92.909		81	131	77	74	84	105	75	73	79	77
1984-09-01	100.024	75.059	142.12	29.503	101.124	32.078	115.769	59.399	63.63	101.975		63	76	78	68	66	60	74	69	62	78
1984-10-01	8.942	6.973	12.143	8.51	8.357	5.48	7.459	10.464	0	10.444		0	2	0	0	0	1	0	0	0	0
1984-11-01	10.556	14.94	11.31	14.755	11.347	12.197	15.624	22.388	13.606	8.389		14	15	18	41	14	26	9	42	17	11
1984-12-01	13.472	8.126	38.235	26.77	14.438	10.972	7.6	22.983	11.637	11.136		14	18	18	17	14	18	15	31	20	13
	572.454	600.789	733.057	376.768	612.611	469.95	751.624	572.42	477.027	687.12
1985-01-01	17.702	12.652	20.431	17.441	18.028	15.403	17.272	29.537	14.962	16.599		14	10	19	23	14	14	14	34	19	13
1985-02-01	10.064	11.149	9.124	11.651	11.251	11.534	8.925	13.751	10.546	10.113		4	2	3	3	5	2	7	4	4	6
1985-03-01	42.649	22.643	30.173	54.247	51.818	38.689	31.369	66.143	34.494	29.204		35	46	37	53	38	43	40	52	38	41
1985-04-01	135.769	76.121	101.618	103.216	106.753	53.501	132.334	102.38	84.992	139.211		106	78	146	152	106	102	91	192	113	106
1985-05-01	95.265	93.593	70.369	40.741	71.128	44.013	65.734	86.859	62.55	103.68		46	61	49	46	48	54	52	48	46	50
1985-06-01	13.148	38.901	10.888	6.691	20.432	27.441	32.69	12.559	13.599	19.229		26	42	15	17	32	23	55	12	23	39
1985-07-01	230.078	184.277	281.346	98.17	236.773	200.092	232.124	151.772	179.881	267.794		294	274	276	184	310	214	318	218	265	342
1985-08-01	286.2	236.14	291.877	125.693	277.307	182.362	252.584	215.446	229.95	330.492		259	264	278	191	265	234	223	218	232	267
1985-09-01	112.028	74.778	127.16	38.382	87.69	43.924	92.185	93.515	69.428	82.105		94	88	98	69	102	63	138	80	88	131
1985-10-01	13.844	14.758	16.708	11.569	13.118	9.885	15.335	14.53	8.193	14.971		5	17	5	3	6	7	14	4	6	9
1985-11-01	5.386	8.443	5.897	7.659	5.098	5.722	8.898	10.626	5.938	5.045		8	13	6	4	9	6	13	6	8	12
1985-12-01	10.218	9.467	18.494	12.559	11.002	10.784	6.435	18.807	9.053	8.179		7	8	7	8	6	8	5	13	9	5
	972.351	782.922	984.085	528.019	910.398	643.35	895.885	815.925	723.586	1026.62
1986-01-01	10.296	8.958	11.698	11.932	10.455	9.406	8.058	16.862	8.344	9.688		2	1	2	2	3	1	4	3	3	3
1986-02-01	45.351	17.659	55.884	36.273	51.613	22.017	30.841	45.623	40.046	33.881		31	13	47	57	32	23	31	66	32	33
1986-03-01	50.141	28.154	56.112	23.001	63.561	29.032	56.973	39.242	45.833	58.001		37	23	41	33	38	24	41	47	36	43
1986-04-01	106.298	79.699	123.571	96.555	108.134	86.886	122.546	176.814	103.275	84.076		59	38	78	74	62	49	67	95	61	71
1986-05-01	49.994	41.836	61.097	43.97	43.981	35.478	67.511	91.392	39.842	46.681		37	30	41	32	38	32	37	38	35	40
1986-06-01	101.512	155.649	90.696	57.609	172.515	171.144	143.162	83.767	125.963	142.898		153	166	131	127	168	130	169	98	129	179
1986-07-01	247.819	265.538	225.746	164.764	256.436	237.291	245.876	211.108	207.025	286.413		215	236	225	225	221	229	202	215	206	223
1986-08-01	299.67	260.203	323.645	259.278	314.395	251.515	242.747	251.179	247.277	294.724		260	248	287	228	262	251	204	245	237	259
1986-09-01	122.669	90.956	195.875	81.553	142.802	87.575	112.218	151.316	90.682	133.544		57	64	73	83	60	62	69	74	58	70
1986-10-01	12.828	14.229	17.535	9.769	16.491	9.325	25.279	12.793	9.982	15.809		9	24	9	6	10	12	17	8	11	11
1986-11-01	7.153	6.51	8.426	8.517	6.653	5.504	6.988	13.811	7.382	6.164		2	5	2	2	3	3	4	2	3	4
1986-12-01	11.74	16.111	21.282	13.758	12.527	11.182	7.331	21.971	10.468	8.873		9	7	14	11	9	9	9	21	12	10
	1065.47	985.502	1191.57	806.979	1199.56	956.355	1069.53	1115.88	936.119	1120.75
1987-01-01	7.719	12.549	7.305	11.523	7.566	12.133	9.49	13.111	7.184	7.453		9	11	10	39	8	23	5	33	13	4
1987-02-01	32.419	14.06	45.961	20.745	35.162	16.069	23.194	42.021	28.251	32.11		30	13	40	40	31	19	32	52	30	33
1987-03-01	110.108	63.466	185.329	89.594	124.587	74.471	110.27	180.079	89.653	116.821		87	55	106	163	89	93	86	169	94	91
1987-04-01	43.89	31.445	54.476	74.344	54.981	33.184	94.12	71.086	57.781	64.098		35	28	54	63	36	40	35	72	38	41
1987-05-01	162.812	112.385	176.794	78.013	157.291	104.006	162.02	210.945	129.165	248.297		118	141	134	134	120	145	114	140	117	118
1987-06-01	8.764	33.795	7.991	0	14.829	22.471	35.092	9.092	9.273	15.257		16	44	13	28	19	32	31	15	16	19
1987-07-01	75.153	86.746	82.97	41.464	78.248	74.359	82.177	58.868	64.334	85.101		95	122	101	107	99	114	101	99	93	102
1987-08-01	274.518	227.148	307.706	166.95	263.69	211.933	218.458	191.902	208.388	285.686		233	199	254	177	232	200	168	204	206	225
1987-09-01	73.33	50.851	86.391	26.755	68.151	30.799	63.16	48.731	46.193	54.915		29	49	33	32	32	32	42	31	30	38
1987-10-01	35.853	27.956	70.866	27.225	38.465	16.144	12.663	40.02	17.405	22.373		22	37	25	16	24	24	33	23	25	27
1987-11-01	5.408	9.407	5.972	7.566	5.195	6.808	8.518	10.452	6.115	5.154		4	6	8	5	5	4	4	9	5	5
1987-12-01	12.01	12.342	24.139	13.744	13.086	12.646	11.564	21.42	10.558	11.633		3	3	4	3	3	3	3	6	4	3
	841.984	682.15	1055.9	557.923	861.251	615.023	830.726	897.727	674.3	948.898
1988-01-01	12.9	11.656	12.898	19.194	13.809	17.302	12.603	25.77	12.603	12.285		6	4	7	5	6	4	8	9	7	7
1988-02-01	57.035	43.636	96.705	65.037	58.425	41.086	33.696	97.68	42.57	38.945		44	33	52	77	44	42	44	80	46	43
1988-03-01	36.201	13.681	49.216	11.111	34.758	11.683	29.082	20.312	24.569	48.334		21	10	25	18	21	12	19	28	20	23
1988-04-01	52.321	42.672	86.377	53.044	40.618	40.867	70.434	111.98	44.457	58.247		46	25	71	58	48	34	47	79	46	58
1988-05-01	21.866	32.688	24.404	15.62	22.668	18.981	20.986	25.579	19.248	24.433		28	36	28	36	29	39	29	33	28	29
1988-06-01	24.217	48.818	24.274	8.214	35.253	36.591	49.075	20.976	20.173	38.988		49	77	37	34	55	45	65	26	42	59
1988-07-01	450.159	370.882	413.833	244.022	499.217	383.569	511.104	342.786	392.877	572.373		372	340	391	336	373	347	300	354	345	362
1988-08-01	297.776	261.847	286.893	234.736	291.71	225.397	281.127	251.352	221.984	318.057		247	244	267	242	248	268	196	241	226	245
1988-09-01	197.889	106.331	201.745	77.139	222.875	73.054	179.688	127.112	141.944	174.481		109	96	125	106	115	85	139	110	103	143
1988-10-01	25.476	34.224	36.406	29.432	23.904	14.83	36.836	33.334	13.888	28.356		25	37	28	12	27	19	45	21	26	36
1988-11-01	5.444	9.629	5.957	7.729	5.545	6.989	6.711	10.469	6.727	0		6	9	4	3	7	4	10	6	7	8
1988-12-01	6.524	6.181	11.885	6.336	6.927	5.466	5.486	9.518	5.081	6.127		4	3	6	4	4	3	4	8	5	4
	1187.81	982.245	1250.59	771.614	1255.71	875.815	1236.83	1076.87	946.121	1320.63
1989-01-01	15.258	14.792	16.185	19.144	15.843	17.836	13.88	28.372	13.031	14.615		12	6	17	14	12	8	13	24	15	13
1989-02-01	37.763	16.224	45.46	36.954	37.686	22.262	32.285	54.655	31.166	40.834		26	13	39	36	27	17	25	49	27	28
1989-03-01	126.996	95.318	164.15	51.093	133.726	86.058	109.814	118.857	56.426	109.456		80	60	91	104	83	68	87	118	82	87
1989-04-01	92.306	55.772	71.664	63.156	73.331	59.421	137.608	122.161	67.336	88.459		61	40	89	107	63	62	62	120	64	72
1989-05-01	19.791	31.666	22.136	17.162	18.694	30.943	33.24	27.438	18.005	17.707		46	57	33	34	50	46	69	35	45	55
1989-06-01	14.299	28.407	14.537	5.943	22.25	21.098	53.866	13.262	13.592	24.72		40	70	26	31	47	42	67	21	35	53
1989-07-01	231.491	213.773	240.792	136.967	230.75	227.31	213.225	160.964	192.971	239.497		320	299	260	185	344	231	395	212	289	394
1989-08-01	252.519	235.062	243.795	148.438	249.372	213.667	239.993	200.372	210.993	309.219		221	238	222	172	227	211	194	187	202	227
1989-09-01	107.252	61.43	137.592	39.389	113.213	50.259	75.698	101.398	77.331	97.841		89	93	104	101	93	81	107	98	87	109
1989-10-01	27.111	20.107	50.603	20.057	24.178	17.18	33.407	39.805	15.473	27.97		18	26	35	46	19	39	23	46	23	23
1989-11-01	5.712	9.949	6.221	9.832	5.705	8.002	7.534	12.348	7.55	5.09		2	3	2	8	2	5	3	7	2	2
1989-12-01	33.85	33.46	73.734	29.147	49.922	27.312	40.513	59.202	31.096	41.461		37	26	58	51	36	37	34	93	48	36
	964.348	815.96	1086.87	577.282	974.67	781.348	991.063	938.834	734.97	1016.87
1990-01-01	21.078	12.775	23.934	25.948	20.421	24.046	11.393	39.642	17.849	24.992		15	14	20	25	14	16	12	35	20	13
1990-02-01	60.018	29.884	84.586	58.122	66.358	36.431	76.802	88.974	48.21	85.554		49	24	70	72	52	34	54	90	49	58
1990-03-01	57.869	41.082	112.972	46.063	81.297	47.975	49.56	55.227	45.865	59.423		71	45	83	77	73	50	77	101	71	77
1990-04-01	62.556	61.128	74.962	62.532	60.043	43.573	47.941	107.868	61.858	57.279		55	34	73	72	58	46	62	89	56	70
1990-05-01	18.832	30.386	19.874	15.706	21.197	20.829	31.023	25.484	20.733	21.505		7	8	8	6	7	7	8	7	7	8
1990-06-01	8.85	31.667	7.669	5.572	14.488	20.717	32.71	9.081	9.953	14.558		27	30	31	28	31	26	38	22	24	34
1990-07-01	276.681	290.742	288.299	158.736	291.32	309.697	217.599	201.515	233.632	291.818		212	246	201	175	219	203	199	182	201	217
1990-08-01	169.462	214.403	188.321	66.938	175.335	126.553	197.104	144.746	138.086	189.862		148	183	139	115	155	150	149	121	138	154
1990-09-01	103.441	64.364	181.928	31.443	126.321	35.197	141.389	91.483	73.641	109.854		125	116	140	110	133	93	161	120	118	164
1990-10-01	14.138	11.86	19.451	12.493	12.827	12.136	9.595	15.372	8.035	15.221		5	6	7	4	6	4	8	6	5	9
1990-11-01	5.845	8.098	6.201	9.574	5.565	6.668	7.076	12.223	7.012	0		2	2	2	1	3	1	5	2	2	4
1990-12-01	5.841	7.009	9.335	7.428	6.516	6.998	5.694	9.584	5.476	5.986		2	1	2	1	2	1	3	2	2	2
	804.611	803.398	1017.53	500.555	881.688	690.82	827.886	801.199	670.35	876.052
1991-01-01	8.313	12.554	7.898	16.719	9.569	15.344	10.987	17.041	8.424	8.688		6	7	6	14	6	9	9	15	9	5
1991-02-01	34.944	15.969	58.147	25.807	35.885	22.01	20.064	43.225	30.709	32.94		30	16	43	48	31	23	29	60	31	32
1991-03-01	48.214	32.331	134.122	44.745	58.368	26.862	42.286	104.74	46.893	48.266		97	84	109	144	99	96	96	154	102	101
1991-04-01	30.113	34.221	63.625	32.22	28.87	29.419	31.793	76.067	25.778	30.751		28	24	32	40	30	29	34	45	31	32
1991-05-01	32.169	72.513	44.932	29.747	55.676	39.603	59.011	72.08	34.157	59.674		44	56	50	54	44	56	37	53	44	40
1991-06-01	16.32	68.956	13.257	6.769	27.306	36.869	61.356	13.556	16.422	34.338		30	54	26	39	35	40	52	23	27	43
1991-07-01	270.936	292.487	232.108	118.983	291.378	210.134	265.804	167.928	249.292	317.915		189	243	184	165	198	194	184	168	182	199
1991-08-01	223.472	232.488	277.013	128.425	231.77	210.856	199.812	199.314	200.421	244.144		198	221	210	169	203	201	169	178	182	203
1991-09-01	108.612	81.364	133.378	38.021	94.219	38.878	95.188	65.003	40.205	78.931		78	77	84	75	83	63	106	76	75	103
1991-10-01	28.424	29.387	56.509	38.153	23.039	16.708	26.607	49.999	9.275	38.183		30	39	32	21	32	27	46	30	32	39
1991-11-01	7.966	13.812	8.228	19.387	7.595	11.766	7.143	17.821	9.793	5.178		3	6	2	2	4	3	4	3	4	4
1991-12-01	14.74	22.593	24.766	14.921	16.298	21.903	14.336	34.686	13.552	16.517		14	10	19	13	14	11	19	25	17	17
	824.223	908.675	1053.98	513.897	879.973	680.352	834.387	861.46	684.921	915.525
1992-01-01	29.367	17.116	34.914	42.298	28.379	30.166	16.093	61.211	24.52	23.046		32	22	50	60	31	33	27	83	41	30
1992-02-01	30.252	14.46	37.579	30.499	33.137	19.776	23.912	51.92	30.187	37.923		18	9	23	22	20	11	26	29	18	24
1992-03-01	50.74	34.015	78.979	54.051	63.606	32.883	74.41	65.301	49.619	61.263		47	28	54	68	48	39	52	75	48	53
1992-04-01	62.107	70.673	79.739	33.907	68.296	52.963	74.601	65.647	46.881	78.904		62	51	75	63	65	52	62	89	66	66
1992-05-01	23.763	39.772	34.921	53.033	28.48	46.432	41.808	66.524	33.725	42.395		33	45	36	35	35	41	40	35	33	38
1992-06-01	10.607	48.494	10.731	6.687	16.699	27.399	32.993	11.497	12.108	17.841		14	29	10	10	17	15	31	7	13	22
1992-07-01	201.714	179.118	184.511	100.599	199.563	229.631	142.604	122.609	158.945	180.964		166	178	168	134	172	151	161	144	155	182
1992-08-01	306.463	318.873	345.364	257.431	295.052	353.135	252.355	283.224	293.684	283.49		218	219	236	182	222	214	184	196	198	222
1992-09-01	114.827	85.311	182.335	37.38	109.409	55.03	76.128	102.577	72.91	129.892		85	81	98	65	89	59	97	78	79	105
1992-10-01	25.697	36.116	76.647	23.39	24.581	27.916	18.66	52.377	15.956	43.298		51	59	68	35	54	43	66	58	54	64
1992-11-01	27.032	26.472	27.954	28.965	24.414	38.337	20.114	47.686	29.37	19.165		36	38	51	40	39	30	36	65	39	40
1992-12-01	38.07	29.199	50.533	19.306	32.119	20.654	11.223	46.88	26.019	22.686		19	18	34	45	18	31	12	65	27	15
	920.639	899.619	1144.21	687.546	923.735	934.322	784.901	977.453	793.924	940.867
1993-01-01	22.798	9.526	31.3	28.509	21.498	16.136	11.751	42.438	15.828	19.414		26	17	43	39	26	23	25	61	33	25
1993-02-01	41.805	14.383	48.73	29.882	41.256	19.246	33.853	56.281	32.617	35.949		43	26	55	65	44	34	43	76	44	45
1993-03-01	55.099	44.051	58.948	32.017	92.286	79.743	49.344	35.928	85.749	54.123		46	46	50	90	47	59	44	87	51	42
1993-04-01	174.975	165.111	197.727	94.613	145.517	171.941	177.433	208.134	146.334	177.742		119	85	167	198	121	122	109	228	127	128
1993-05-01	81.472	78.762	149.755	70.083	79.464	43.552	106.09	138.631	69.501	128.682		127	122	141	120	129	126	122	136	121	130
1993-06-01	9.097	28.278	9.738	0	13.776	13.725	34.532	8.837	8.595	16.437		33	66	25	51	37	56	53	27	32	41
1993-07-01	250.222	258.126	257.516	118.71	265.509	214.153	271.165	213.403	204.797	285.882		242	253	242	195	249	215	227	211	225	256
1993-08-01	170.156	178.09	175.309	83.651	184.728	151.013	152.236	125.718	161.852	196.744		168	172	174	121	175	149	164	138	150	190
1993-09-01	183.114	108.784	271.862	61.472	151	64.509	180.605	112.603	148.2	153.357		128	118	148	102	133	89	143	121	119	155
1993-10-01	28.673	29.232	64.075	35.002	24.759	24.169	44.957	45.191	15.941	41.831		27	42	41	44	29	42	39	49	32	33
1993-11-01	5.51	8.848	6.302	8.305	5.088	5.984	7.115	10.992	6.584	0		2	7	1	3	2	4	2	3	3	1
1993-12-01	6.173	5.494	11.099	7.291	6.668	6.177	5.492	10.568	5.572	6.032		4	3	6	4	4	4	6	8	5	5
	1029.09	928.685	1282.36	569.535	1031.55	810.348	1074.57	1008.72	901.57	1116.19
1994-01-01	7.293	8.692	6.925	11.301	7.927	9.905	7.627	12.426	6.612	7.28		7	4	6	4	7	3	12	7	8	9
1994-02-01	24.866	15.537	12.759	14.095	26.03	17.406	15.184	22.481	25.889	14.64		4	5	3	12	4	7	3	9	5	2
1994-03-01	60.108	29.457	60.885	58.515	64.647	24.235	41.942	92.511	52.444	64.633		26	12	34	21	28	13	36	33	24	38
1994-04-01	54.091	44.78	61.048	42.183	52.069	39.13	54.956	66.077	37.704	42.337		36	25	55	62	38	37	38	73	39	43
1994-05-01	44.26	40.956	53.192	30.669	33.009	28.599	47.48	51.133	26.439	47.89		66	68	66	40	69	52	70	54	62	73
1994-06-01	18.414	51.447	22.093	8.834	27.512	29.508	68.283	16.368	16.611	32.67		59	88	48	64	68	69	81	41	53	75
1994-07-01	434.703	329.99	413.37	242.675	411.791	342.743	300.832	268.821	340.399	411.184		399	341	398	258	416	286	408	311	358	456
1994-08-01	363.532	315.93	358.291	327.603	350.117	332.182	290.989	310.097	295.349	362.217		335	294	335	257	340	295	285	281	298	345
1994-09-01	127.732	77.631	180.07	31.348	113.917	59.176	118.817	86.631	96.604	115.287		104	101	115	109	108	90	127	107	99	128
1994-10-01	12.017	8.842	17.338	9.325	10.992	6.861	7.929	12.483	6.723	13.951		7	10	6	4	7	6	6	6	7	6
1994-11-01	16.565	9.222	32.82	14.939	14.246	14.028	8.673	32.475	15.052	13.104		23	20	36	23	25	17	26	40	24	30
1994-12-01	5.86	8.267	10.957	7.434	6.291	6.538	5.579	9.815	5.212	5.773		4	6	3	8	3	7	3	9	5	3
	1169.44	940.751	1229.75	798.921	1118.55	910.311	968.291	981.318	925.038	1130.97
1995-01-01	6.99	7.538	7.281	11.189	7.364	9.165	7.643	12.624	6.717	6.938		0	0	0	0	0	0	0	0	0	0
1995-02-01	39.672	15.89	34.478	46.638	36.914	23.978	17.257	60.119	35.278	24.077		23	16	30	38	25	20	31	43	25	29
1995-03-01	30.736	19.741	64.695	35.44	48.306	21.64	56.726	58.191	29.287	43.721		46	42	55	65	47	46	43	74	49	46
1995-04-01	202.617	78.73	195.888	131.57	145.067	86.092	105.164	231.111	119.229	136.476		96	54	133	116	99	73	99	158	97	114
1995-05-01	56.409	52.599	73.261	38.342	51.736	40.004	72.771	87.708	39	54.319		74	79	75	62	77	71	78	72	72	78
1995-06-01	27.567	30.683	34.378	12.038	35.894	29.285	45.42	28.214	21.908	41.384		60	79	44	40	69	50	86	32	51	77
1995-07-01	333.915	298.148	320.11	159.323	372.589	294.489	255.421	259.097	279.231	331.786		308	294	298	242	318	263	300	260	284	331
1995-08-01	341.072	257.32	338.842	232.598	335.681	267.086	271.487	306.804	301.808	375.484		313	283	322	228	323	264	287	259	279	340
1995-09-01	94.493	60.206	109.966	23.956	67.696	40.647	60.398	59.52	46.907	78.9		72	73	82	88	74	69	86	81	70	86
1995-10-01	22.986	9.57	35.467	16.653	20.132	7.916	10.196	33.05	10.8	24.679		22	21	29	17	22	18	25	26	23	25
1995-11-01	5.618	8.646	6.12	7.732	5.526	6.244	7.007	10.582	6.697	0		1	1	1	0	1	1	2	1	1	1
1995-12-01	15.606	25.281	31.103	28.694	16.456	22.947	15.807	43.888	21.018	20.549		23	20	30	30	23	26	26	51	31	24
	1177.68	864.352	1251.59	744.173	1143.36	849.493	925.297	1190.91	917.88	1138.31
1996-01-01	24.029	17.977	40.465	48.684	23.533	28.841	18.433	51.456	20.375	19.447		25	14	37	33	25	19	29	54	31	27
1996-02-01	14.54	9.428	15.185	10.272	16.131	9.193	12.436	17.251	14.268	15.873		12	13	8	16	12	13	7	15	13	8
1996-03-01	85.202	71.954	136.822	86.038	115.544	81.549	133.463	128.277	72.191	110.002		102	75	120	131	106	87	113	155	105	115
1996-04-01	51.492	89.804	93.229	78.32	77.094	47.248	102.803	106.849	61.76	52.754		68	60	77	73	72	61	72	96	73	76
1996-05-01	139.788	93.813	149.946	108.218	130.403	82.552	118.845	182.465	111.221	160.974		115	128	121	117	119	127	120	123	113	120
1996-06-01	36.582	122	37.595	18.96	66.237	87.082	106.878	31.56	35.939	84.354		89	116	64	68	104	81	146	48	76	126
1996-07-01	270.854	284.042	264.967	168.721	272.54	250.068	229.317	173.485	230.068	307.59		202	200	198	136	218	158	247	155	184	257
1996-08-01	353.681	274.936	348.783	220.032	352.345	258.425	243.617	248.257	289.501	335.902		357	314	358	243	369	288	332	283	315	392
1996-09-01	54.974	56.326	92.893	33.282	53.39	44.559	58.247	68.08	40.994	75.145		45	50	48	31	52	32	89	36	43	79
1996-10-01	12.377	11.252	16.662	11.003	10.868	7.972	8.841	19.402	7.066	12.275		6	15	4	3	7	7	7	5	7	6
1996-11-01	28.974	40.915	23.534	45.04	26.782	34.06	16.397	58.09	41.924	24.482		39	40	56	57	40	39	34	80	42	40
1996-12-01	8.674	7.24	13.186	9.151	9.609	7.685	6.694	12.715	8.01	7.607		2	2	3	4	2	2	3	5	3	2
	1081.17	1079.69	1233.27	837.721	1154.48	939.234	1055.97	1097.89	933.317	1206.4
1997-01-01	26.249	15.232	18.379	28.652	26.433	22.29	21.728	27.481	21.578	27.075		17	10	25	19	17	12	20	34	21	19
1997-02-01	9.867	8.934	9.866	10.765	10.953	9.776	9.909	12.727	10.655	10.666		2	4	1	4	2	4	0	2	3	0
1997-03-01	95.537	94.192	159.454	102.498	103.231	66.61	47.916	94.617	84.546	51.958		64	50	73	73	66	52	60	92	66	63
1997-04-01	48.395	68.297	61.817	79.397	55.185	56.454	99.38	75.217	59.822	67.566		42	36	49	57	45	42	47	66	45	47
1997-05-01	32.223	65.563	26.669	30.863	26.372	32.298	41.805	41.62	25.145	33.76		40	66	29	36	43	51	47	34	42	39
1997-06-01	59.716	162.467	68.629	47.131	104.399	187.425	101.134	57.102	46.053	105.606		131	144	103	93	146	105	166	74	110	162
1997-07-01	266.359	257.44	259.803	174.974	245.456	247.713	237.465	212.726	225.373	291.017		245	233	241	195	257	210	269	206	225	287
1997-08-01	231.623	216.544	243.009	103.461	235.719	157.667	198.495	223.116	183.945	267.331		228	205	218	138	238	174	223	166	200	256
1997-09-01	41.832	65.768	105.9	23.269	37.635	35.611	87.575	54.384	31.542	42.055		42	39	41	33	46	29	71	34	39	62
1997-10-01	77.078	109.27	154.966	109.654	67.742	55.846	64.998	138.505	42.292	84.522		100	109	133	76	104	86	132	117	105	125
1997-11-01	41.824	40.492	32.467	35.827	39.178	70.876	42.405	57.897	69.043	51.867		45	44	63	49	49	36	47	79	48	53
1997-12-01	5.518	7.075	9.371	6.283	6.364	6.37	6.646	8.298	5.435	5.939		6	10	3	7	6	10	6	10	9	4
	936.221	1111.27	1150.33	752.774	958.667	948.936	959.456	1003.69	805.429	1039.36
1998-01-01	26.411	27.637	28.888	43.313	25.867	29.488	13.776	121.032	22.337	30.556		37	21	58	53	36	29	35	89	46	37
1998-02-01	28.784	13.682	35.972	34.795	29.517	20.46	15.473	41.491	25.998	25.17		35	16	49	46	35	22	32	62	35	36
1998-03-01	77.997	51.482	78.82	31.301	59.96	56.184	38.534	89.521	81.916	71.618		38	31	39	41	40	31	43	46	39	42
1998-04-01	64.415	40.846	72.701	52.378	41.08	35.76	53.737	80.795	43.124	52.557		29	15	45	42	29	23	25	55	29	32
1998-05-01	47.138	83.554	55.2	27.65	46.959	41.411	102.648	52.29	41.101	51.382		59	67	55	45	63	57	74	52	57	69
1998-06-01	8.552	43.063	8.072	7.453	14.062	31.536	43.579	8.164	9.457	17.061		27	62	14	30	32	39	45	16	26	33
1998-07-01	553.624	382.834	566.128	304.602	555.732	395.46	391.562	423.242	464.486	606.548		445	379	450	324	457	344	422	373	402	487
1998-08-01	362.753	309.639	344.735	270.306	355.71	355.095	331.626	307.182	311.666	354.128		311	323	294	238	320	292	274	252	282	324
1998-09-01	77.177	86.519	130.756	71.139	93.024	46.347	86.237	68.547	60.093	78.112		81	85	82	65	88	61	121	71	77	112
1998-10-01	20.379	46.584	53.119	31.879	27.608	15.179	69.339	62.769	18.891	31.662		74	89	95	69	79	75	109	93	80	98
1998-11-01	5.405	8.332	6.261	7.81	5.122	5.4	9.917	10.616	6.329	5.029		1	1	0	0	1	1	1	1	1	1
1998-12-01	5.225	6.019	9.357	6.058	5.81	5.438	5.478	8.194	0	5.547		0	0	0	0	0	0	0	0	0	0
	1277.86	1100.19	1390.01	888.684	1260.45	1037.76	1161.91	1273.84	1085.4	1329.37
1999-01-01	21.62	18.899	25.893	28.132	31.944	21.909	14.106	40.365	17.806	18.49		23	22	31	36	23	25	22	52	31	21
1999-02-01	10.088	7.463	9.313	9.004	9.649	7.269	9.255	11.037	8.777	10.036		14	7	12	11	15	7	24	15	14	19
1999-03-01	29.623	11.006	21.721	23.293	27.628	13.609	15.99	28.19	21.662	24.026		18	9	26	23	19	12	15	31	18	21
1999-04-01	26.355	30.341	26.77	23.515	20.687	21.213	53.998	38.945	20.225	24.603		12	9	14	13	14	10	20	16	13	17
1999-05-01	14.492	18.051	16.843	12.792	14.808	12.405	22.928	18.582	13.548	19.375		14	22	12	9	16	15	21	11	15	17
1999-06-01	19.245	41.855	15.658	8.443	29.811	31.219	68.71	16.084	19.209	36.29		32	48	22	21	38	29	56	16	28	46
1999-07-01	442.383	376.064	443.203	214.678	507.017	373.825	398.839	313.432	387.689	538.435		373	310	376	278	384	287	360	312	336	415
1999-08-01	375.232	288.279	386.91	266.925	353.378	347.376	297.289	349.844	304.756	383.639		390	369	391	291	398	343	336	325	349	406
1999-09-01	88.024	107.25	165.487	46.835	124.217	70.79	64.081	93.14	59.105	108.376		93	89	112	73	98	64	121	97	87	120
1999-10-01	52.732	59.941	131.729	64.845	24.923	34.427	80.739	130.517	25.552	46.112		83	84	110	47	89	58	121	90	85	112
1999-11-01	6.349	8.25	7.388	9.539	5.818	6.902	6.551	13.601	7.54	5.005		1	2	1	1	1	1	1	2	1	1
1999-12-01	7.363	8.426	12.087	7.388	8.298	7.098	7.451	10.735	6.908	7.095		8	13	8	10	8	13	8	16	11	7
	1093.51	975.825	1263	715.389	1158.18	948.042	1039.94	1064.47	892.777	1221.48
2000-01-01	6.743	7.488	7.122	11.313	7.083	9.354	7.475	12.574	6.512	6.736		2	1	2	1	2	1	3	2	2	2
2000-02-01	8.509	7.766	8.933	9.093	9.437	7.455	9.318	10.806	8.752	9.763		1	2	1	2	1	2	1	2	2	1
2000-03-01	18.455	15.093	20.119	14.426	24.246	19.659	28.29	18.969	21.088	25.584		6	4	6	5	6	4	9	7	6	8
2000-04-01	75.025	88.121	86.604	74.493	80.482	64.387	124.619	94.841	65.84	81.839		108	102	120	151	113	120	115	172	120	114
2000-05-01	63.226	34.66	96.241	51.196	61.658	25.791	70.118	93.101	39.474	81.602		194	167	194	147	203	156	229	179	182	219
2000-06-01	20.397	44.715	20.949	7.899	32.351	23.429	49.658	20.078	19.862	35.026		90	158	58	76	103	103	125	50	83	104
2000-07-01	426.181	298.84	414.887	183.86	439.482	275.981	406.245	260.005	356.116	480.646		357	390	330	260	375	319	373	284	335	392
2000-08-01	393.372	316.42	421.738	278.909	394.142	332.531	330.469	315.495	324.942	389.207		356	320	373	319	354	320	262	335	318	344
2000-09-01	110.766	91.982	153.502	46.438	99.477	53.013	87.951	67.013	72.079	88.226		112	116	123	108	119	93	145	111	108	143
2000-10-01	41.053	61.929	64.523	98.993	33.945	32.346	40.142	100.521	30.559	27.829		29	28	40	27	30	26	34	38	31	35
2000-11-01	31.208	21.82	25.932	28.993	32.685	21.65	34.625	40.096	28.516	25.68		21	13	30	16	24	11	30	31	21	31
2000-12-01	22.003	14.089	30.895	16.043	25.114	17.939	9.953	34.898	17.28	18.644		16	3	33	21	15	9	14	44	18	19
	1216.94	1002.92	1351.44	821.656	1240.1	883.535	1198.86	1068.4	991.02	1270.78
2001-01-01	7.492	7.491	9.626	12.184	7.639	9.735	7.504	14.56	6.851	7.695		5	2	8	7	5	3	4	11	6	4
2001-02-01	16.381	11.394	17.802	15.47	19.928	14.039	16.321	23.616	17.685	21.258		4	3	4	4	4	3	5	5	4	4
2001-03-01	102.743	37.753	139.63	86.867	114.698	83.944	72.103	130.543	97.601	111.701		143	72	159	158	147	94	151	196	143	156
2001-04-01	25.801	32.108	31.559	24.279	25.835	22.806	45.251	44.186	23.229	33.785		12	7	16	18	12	12	12	22	12	13
2001-05-01	47.779	41.516	75.582	29.453	45.343	23.15	62.189	67.623	41.249	67.303		23	44	24	21	25	33	26	24	23	26
2001-06-01	32.799	85.075	28.462	24.681	53.427	64.74	64.876	30.887	43.065	35.459		74	85	55	57	86	62	113	41	64	99
2001-07-01	386.433	368.483	389.734	260.458	423.445	390.956	347.126	276.094	297.157	480.819		348	290	333	263	366	270	370	285	319	397
2001-08-01	307.059	325.042	316.324	265.792	337.238	314.288	298.369	310.172	300.891	331.665		309	239	342	266	311	266	244	290	274	314
2001-09-01	94.924	55.112	135.578	36.979	80.241	42.092	60.91	69.461	50.538	68.057		81	85	91	79	86	67	103	82	78	103
2001-10-01	14.275	13.493	21.174	13.828	12.708	8.49	12.002	16.318	7.84	13.723		16	37	21	13	18	21	26	20	18	23
2001-11-01	5.9	7.044	7.371	8.192	5.498	5.698	7.921	11.547	6.822	5.375		4	61	5	4	6	16	9	7	6	7
2001-12-01	9.835	8.067	22.735	10.552	10.265	8.111	8.94	15.614	7.975	8.747		24	29	28	38	24	35	22	56	34	20
	1051.42	992.578	1195.58	788.735	1136.27	988.049	1003.51	1010.62	900.903	1185.59
2002-01-01	30.279	26.157	30.713	37.725	31.298	34.646	24.963	65.769	26.935	24.896		23	20	31	37	24	24	26	52	31	24
2002-02-01	21.081	14.161	19.523	14.524	25.244	16.671	23.763	22.411	20.167	22.983		0	7	0	0	0	0	0	0	0	0
2002-03-01	75.595	49.726	78.532	34.534	102.612	68.86	69.423	55.482	80.208	74.637		5	2	6	6	5	3	5	7	5	5
2002-04-01	66.304	54.008	95.685	76.521	53.68	50.638	55.102	98.207	53.562	51.382		27	20	38	42	28	27	26	50	29	30
2002-05-01	18.367	22.617	21.248	20.014	18.461	15.141	23.674	26.653	16.682	26.168		48	58	47	46	50	53	51	49	48	49
2002-06-01	16.112	52.923	13.046	10.67	27.967	38.745	44.124	15.569	19.979	26.238		48	71	34	34	56	46	75	25	42	65
2002-07-01	278.232	229.594	308.092	121.29	300.571	222.71	242.824	178.314	227.79	303.001		215	248	197	151	227	192	234	166	199	246
2002-08-01	272.654	246.889	316.983	206.928	274.186	248.061	260.825	231.494	237.24	283.404		261	250	262	188	268	225	235	213	232	278
2002-09-01	75.522	69.66	98.265	59.144	64.755	61.296	63.718	70.961	56.682	68.162		55	61	66	57	59	47	70	59	53	72
2002-10-01	13.909	11.484	20.374	12.265	12.815	8.743	7.595	15.207	7.353	14.273		26	30	34	19	27	22	37	29	27	34
2002-11-01	6.101	10.694	7.673	9.642	6.316	7.201	6.982	11.275	8.16	5.282		1	4	1	2	2	2	1	3	2	1
2002-12-01	24.584	19.592	40.754	22.026	31.455	24.141	12.761	37.976	25.046	27.11		25	16	37	34	24	24	24	61	32	25
	898.74	807.505	1050.89	625.283	949.36	796.853	835.754	829.318	779.804	927.536
2003-01-01	15.849	8.267	26.002	32.989	15.501	13.584	19.529	43.743	14.165	34.668	224.297	8	7	11	13	8	8	9	19	11	8
2003-02-01	31.237	26.302	36.088	36.287	39.046	26.136	43.385	37.508	32.573	34.252	342.814	7	4	8	11	8	6	10	12	7	9
2003-03-01	115.283	48.654	81.434	60.21	141.615	57.872	72.119	67.119	88.921	97.781	831.008	46	27	54	52	48	33	50	66	46	53
2003-04-01	62.446	50.405	117.643	89.661	49.876	47.133	51.956	129.755	39.26	48.554	686.689	30	10	47	30	32	15	37	48	28	42
2003-05-01	17.708	19.012	19.178	14.025	19.83	14.343	19.54	20.791	17.407	22.866	184.7	17	25	15	17	18	22	18	17	18	17
2003-06-01	31.52	58.109	28.462	10.718	46.37	35.87	64.337	29.201	41.049	40.515	386.151	103	123	87	87	116	90	136	65	88	131
2003-07-01	205.415	283.888	210.902	165.255	244.74	224.513	225.589	174.981	202.322	306.305	2243.91	270	251	283	200	281	213	273	231	244	309
2003-08-01	320.544	355.049	365.717	287.94	319.421	380.126	263.829	324.947	278.791	309.414	3205.78	291	276	285	208	298	251	258	234	260	305
2003-09-01	85.676	81.845	173.656	36.977	71.495	39.981	94.713	85.809	56.167	86.59	812.909	107	107	118	95	115	83	146	102	102	142
2003-10-01	10.932	13.024	14.045	11.561	11.017	9.28	11.341	13.35	6.016	12.939	113.505	8	12	9	6	9	8	13	9	9	11
2003-11-01	7.535	10.486	8.625	9.651	7.237	6.712	10.92	14.766	8.795	6.963	91.69	0	0	1	0	0	0	1	1	0	1
2003-12-01	17.78	10.517	45.556	18.328	16.227	10.668	10.742	29.504	11.94	15.07	186.332	29	20	42	37	30	28	35	66	38	33
	921.925	965.558	1127.31	773.602	982.375	866.218	888	971.474	797.406	1015.92	9309.78
2004-01-01	12.604	9.543	18.575	24.971	15.107	12.831	17.103	31.73	9.267	17.18		13	7	22	18	14	10	16	31	16	15
2004-02-01	18.67	16.078	25.899	15.519	19.005	15.82	13.596	22.788	15.625	21.196		28	28	31	59	29	34	25	56	32	24
2004-03-01	55.978	33.478	60.607	24.299	61.45	37.141	58.464	36.12	35.059	63.553		25	13	31	27	26	16	27	36	24	29
2004-04-01	60.378	77.127	79.628	103.551	59.247	53.612	100.243	110.114	51.284	68.16		68	52	91	101	70	67	69	120	72	76
2004-05-01	19.715	16.218	24.589	10.129	18.069	11.354	23.503	23.775	14.315	21.311		11	9	12	9	12	9	14	11	10	14
2004-06-01	30.189	72.27	26.446	26.735	45.746	73.115	73.966	30.847	35.312	50.525		51	74	38	39	58	48	75	28	44	66
2004-07-01	268.104	263.582	252.946	135.833	276.668	245.732	230.671	189.615	226.5	297.439		272	263	253	197	285	223	290	215	250	308
2004-08-01	227.157	207.997	271.094	181.388	232.211	209.226	238.625	222.674	198.395	247.422		267	219	267	179	278	205	265	209	234	307
2004-09-01	64.991	44.097	114.793	28.695	62.092	29.772	60.628	45.823	39.326	61.782		69	75	74	63	75	57	102	65	67	95
2004-10-01	32.547	27.047	43.692	23.777	25.91	13.81	28.905	35.276	16.336	24.797		60	61	79	44	65	48	91	68	63	82
2004-11-01	12.058	11.936	22.223	20.114	10.928	8.495	9.961	37.578	12.797	10.035		25	33	33	31	26	25	22	46	28	25
2004-12-01	10.259	8.154	19.851	8.924	11.015	6.808	7.901	16.89	9.386	9.987		2	1	4	3	2	2	3	6	3	3
	812.65	787.527	960.343	603.935	837.448	717.716	863.566	803.23	663.602	893.387
2005-01-01	15.846	19.268	20.233	19.836	14.538	18.129	12.945	28.483	12.742	13.825		13	8	17	16	14	9	20	25	17	17
2005-02-01	11.599	9.58	12.159	12.947	13.44	12.699	9.072	15.753	11.421	10.121		65	73	62	132	66	85	57	121	76	52
2005-03-01	91.758	53.307	132.289	51.797	114.973	69.396	94.786	103.474	81.993	103.267		73	72	76	98	77	76	83	106	79	78
2005-04-01	69.713	47.505	99.519	79.059	69.825	44.424	96.077	102.323	48.225	70.067		38	23	50	48	41	30	49	62	39	51
2005-05-01	92.357	65.459	98.904	94.024	98.776	45.491	103.839	156.336	73.992	108.75		70	61	74	55	73	58	81	67	65	81
2005-06-01	24.139	58.736	23.061	10.96	35.347	34.327	57.311	20.936	20.009	36.95		50	70	38	41	59	47	86	29	44	72
2005-07-01	337.644	313.175	321.854	180.786	383.022	300.737	295.387	251.38	307.346	368.188		378	336	365	273	391	295	375	307	343	418
2005-08-01	250.905	255.192	286.796	205.413	258.506	249.068	214.533	226.484	225.598	244.178		350	313	346	243	360	288	319	279	310	377
2005-09-01	65.025	59.478	69.088	26.627	65.538	38.126	103.431	35.462	43.756	89.23		62	84	63	62	68	60	98	59	62	85
2005-10-01	15.287	10.67	21.362	15.444	13.977	10.097	19.886	17.349	8.805	15.814		23	27	27	16	24	20	34	24	24	30
2005-11-01	16.914	18.06	21.578	25.876	17.047	12.603	15.372	39.417	20.347	13.785		6	9	8	8	7	6	8	11	7	8
2005-12-01	5.518	5.165	10.706	9.078	6.119	6.223	5.542	10.836	5.059	5.979		0	0	0	0	0	0	0	0	0	0
	996.705	915.595	1117.55	731.847	1091.11	841.32	1028.18	1008.23	859.293	1080.15
2006-01-01	9.979	7.533	15.392	12.834	9.651	9.669	10.495	18.171	7.381	13.006		5	2	7	7	4	4	4	11	6	4
2006-02-01	10.501	8.324	13.145	12.48	11.569	8.354	12.293	17.119	10.273	15.443		1	0	1	1	1	0	3	1	1	2
2006-03-01	112.068	31.762	118.702	61.242	112.86	62.726	105.623	149.305	78.555	137.749		77	41	92	83	81	50	89	108	75	93
2006-04-01	87.385	78.262	79.171	65.547	85.884	64.805	76.869	95.603	75.12	82.869		47	32	65	69	49	43	48	84	49	54
2006-05-01	26.976	45.739	30.085	27.114	31.896	34.408	44.247	42.474	25.38	39.544		53	82	50	52	56	68	61	52	54	55
2006-06-01	14.077	39.847	14.079	8.591	21.16	30.722	40.786	12.838	14.163	23.798		33	50	24	25	40	31	60	18	29	49
2006-07-01	317.695	290.342	323.489	134.092	367.493	239.014	310.004	198.586	254.6	400.245		393	349	377	279	411	302	414	314	357	451
2006-08-01	360.873	311.415	381.814	227.57	365.747	301.824	310.43	323.009	313.565	368.792		314	292	312	225	325	268	292	254	280	341
2006-09-01	99.324	73.984	141.632	47.535	101.419	52.441	107.874	96.259	72.042	94.443		109	108	119	97	117	84	152	103	104	147
2006-10-01	27.122	45.837	35.468	38.128	27.881	29.587	32.678	42.454	18.535	33.594		52	59	64	38	55	44	74	57	55	67
2006-11-01	7.621	15.158	7.518	14.286	8.995	10.409	10.234	18.565	10.53	5.293		3	8	3	5	3	5	4	5	4	3
2006-12-01	7.2	19.89	14.75	12.729	9.407	13.832	15.255	14.581	7.218	8.723		30	18	53	62	29	39	23	97	41	27
	1080.82	968.093	1175.25	662.148	1153.96	857.791	1076.79	1028.96	887.362	1223.5
2007-01-01	26.327	21.349	22.421	31.996	21.733	37.094	14.099	57.441	21.419	17.286		24	17	32	33	24	21	25	50	30	24
2007-02-01	31.707	17.242	37.229	35.668	33.322	20.514	34.673	43.381	29.372	46.636		16	7	22	23	16	10	16	29	16	17
2007-03-01	35.431	19.695	68.836	25.161	37.872	24.591	47.451	47.535	37.4	43.326		37	27	41	43	39	29	43	52	38	43
2007-04-01	70.55	51.367	76.99	57.654	58.514	28.138	57.523	113.015	51.322	60.11		55	40	74	79	57	52	54	97	58	61
2007-05-01	20.083	49.483	21.148	19.148	21.381	31.937	64.39	27.2	21.967	29.122		32	50	28	30	36	40	49	29	33	41
2007-06-01	36.732	108.371	39.675	24.921	61.799	110.421	104.117	41.934	47.23	65.127		74	98	59	61	86	68	114	44	64	101
2007-07-01	354.63	271.926	366.085	234.947	344.618	294.834	312.474	315.026	290.954	363.216		355	334	343	261	370	288	364	290	325	398
2007-08-01	295.078	272.182	305.113	213.736	287.283	264.009	274.787	244.133	252.749	325.91		249	279	230	181	262	236	257	193	227	279
2007-09-01	115.705	98.05	158.023	52.724	108.389	68.382	147.78	88.656	98.402	130.542		78	83	87	74	85	64	113	76	76	107
2007-10-01	12.891	8.507	38.754	12.124	11.435	6.435	26.686	21.037	6.86	15.913		16	20	21	12	18	14	27	18	17	23
2007-11-01	8.045	10.139	9.309	10.411	7.905	8.441	7.701	16.117	9.759	6.821		4	6	6	5	4	4	4	8	5	4
2007-12-01	5.339	5.312	9.482	6.55	5.883	5.454	5.521	9.158	0	5.582		0	0	0	0	0	0	0	0	0	0
	1012.52	933.623	1153.06	725.04	1000.13	900.25	1097.2	1024.63	867.434	1109.59
2008-01-01	12.26	10.107	16.841	25.448	13.57	20.304	16.041	29.823	9.262	12.119		8	10	9	15	8	11	7	19	11	6
2008-02-01	10.804	8.568	11.838	11.058	11.837	9.006	9.884	14.557	10.788	13.297		1	0	1	1	1	0	2	1	1	2
2008-03-01	13.277	10.078	14.052	9.016	17.457	10.529	14.978	12.48	14.459	15.621		3	1	4	5	3	2	4	6	3	4
2008-04-01	22.488	56.958	25.854	24.18	21.353	37.937	45.656	36.939	22.111	29.854		26	39	26	47	28	43	30	44	31	27
2008-05-01	48.514	82.61	47.71	41.15	50.572	44.551	94.475	68.191	54.168	45.773		53	69	57	53	57	62	63	56	53	60
2008-06-01	36.334	81.001	36.881	18.362	51.136	52.372	86.029	42.329	35.53	42.871		57	95	41	49	66	61	83	33	51	71
2008-07-01	282.477	273.164	289.365	150.371	298.863	216.289	306.884	188.847	232.918	352.41		329	325	310	243	345	273	345	265	304	369
2008-08-01	223.134	275.59	232.72	173.578	233.004	239.421	243.829	218.599	207.039	233.706		268	270	258	191	281	237	271	211	241	303
2008-09-01	98.753	84.1	143.908	66.123	79.81	73.326	89.721	97.366	64.386	85.327		66	74	68	57	73	54	109	59	64	97
2008-10-01	36.893	30.984	55.827	40.703	26.235	21.371	26.025	49.944	15.129	29.268		33	28	42	22	34	23	44	36	33	42
2008-11-01	45.728	33.841	56.584	47.082	43.359	34.295	44.352	100.048	44.488	48.538		50	42	65	48	55	35	62	79	52	65
2008-12-01	5.361	8.404	9.482	6.602	6.273	6.746	5.915	9.158	5.311	5.736		6	10	6	9	7	10	10	11	9	8
	836.023	955.405	941.062	613.673	853.469	766.147	983.789	868.281	715.589	914.52
2009-01-01	15.833	8.592	16.568	17.83	12.401	12.109	12.908	21.36	10.614	14.978		15	10	20	20	15	12	20	31	19	17
2009-02-01	14.137	11.312	18.585	14.056	15.337	12.13	12.148	19.984	13.201	12.852		32	55	28	71	34	56	34	58	40	25
2009-03-01	61.192	33.56	74.445	30.694	85.443	45.556	55.826	57.617	65.331	58.576		15	12	17	18	16	13	19	21	16	18
2009-04-01	28.394	32.121	71.977	57.825	30.555	23.285	45.5	88.767	27.673	32.989		18	13	26	23	20	16	22	31	19	24
2009-05-01	12.145	14.921	17.47	12.035	15.284	10.881	28.515	18.072	11.215	30.839		11	10	10	8	13	9	21	9	10	17
2009-06-01	26.947	28.119	30.167	5.955	33.826	19.512	47.751	23.188	22.074	30.171		66	95	52	57	76	65	92	40	58	83
2009-07-01	319.362	250.299	346.899	163.75	346.445	241.381	313.768	215.329	247.672	353.051		266	268	251	196	279	224	283	214	245	302
2009-08-01	237.631	175.524	267.62	157.616	248.138	173.991	268.639	216.084	200.379	259.101		356	321	347	247	368	294	336	281	316	390
2009-09-01	38.363	35.497	55.126	11.365	35.006	21.303	56.495	29.178	25.171	50.022		46	50	49	40	50	36	69	42	44	64
2009-10-01	61.847	34.821	98.442	30.747	50.078	20.623	60.398	86.985	26.509	70.115		52	55	66	38	55	43	72	58	55	66
2009-11-01	9.176	11.077	10.973	15.005	8.112	10.177	7.657	22.575	10.6	7.077		8	6	11	9	8	6	8	14	8	9
2009-12-01	16.932	19.919	27.951	17.278	19.835	15.831	13.61	22.224	17.438	21.873		16	15	22	23	16	20	16	38	21	15
	841.959	655.762	1036.22	534.156	900.46	606.779	923.215	821.363	677.877	941.644
2010-01-01	10.331	11.834	12.3	15.846	11.645	14.669	11.16	21.492	9.536	12.125		8	19	6	18	8	18	9	17	13	6
2010-02-01	29.228	11.177	37.795	14.802	29.478	11.16	20.338	25.915	22.222	38.858		62	43	77	96	65	53	69	109	65	67
2010-03-01	42.884	19.867	52.698	27.658	49.279	18.795	37.443	42.592	43.188	45.991		56	33	68	69	59	42	65	84	57	66
2010-04-01	84.534	60.834	87.507	56.814	83.741	57.39	98.445	81.684	66.066	94.746		50	31	55	71	50	52	52	75	53	48
2010-05-01	61.162	72.714	86.28	62.932	72.358	63.436	106.001	101.617	66.129	78.86		58	60	37	49	57	49	63	40	56	47
2010-06-01	15.357	26.317	15.492	6.416	26.617	21.368	43.844	11.551	14.143	29.355		57	76	43	45	65	49	84	33	49	75
2010-07-01	457.47	351.932	394.462	223.339	487.454	370.121	380.869	328.981	387.776	516.334		276	296	214	196	277	238	294	174	260	240
2010-08-01	375.28	380.851	409.509	295.332	376.65	403.302	307.915	314.688	348.218	377.74		279	278	268	201	284	244	259	225	252	279
2010-09-01	94.037	64.542	111.508	31.479	83.767	47.844	80.331	66.857	53.153	88.072		49	68	54	44	52	46	67	46	47	65
2010-10-01	13.887	12.484	18.356	13.14	12.803	10.528	8.95	15.797	8.051	14.785		28	39	7	18	26	23	40	7	31	12
2010-11-01	12.474	12.057	14.913	14.304	13.11	10.367	11.287	23.299	12.338	9.843		15	18	17	15	16	12	20	22	16	19
2010-12-01	17.667	10.031	26.167	10.716	16.221	10.4	10.088	24.642	12.11	13.249		20	18	28	30	20	24	20	49	27	20
	1214.31	1034.64	1266.99	772.778	1263.12	1039.38	1116.67	1059.12	1042.93	1319.96
2011-01-01	18.095	15.676	17.407	20.796	18.356	18.653	13.567	26.805	14.023	14.305		7	6	10	12	7	7	6	17	9	6
2011-02-01	9.218	7.802	10.287	10.112	10.197	7.918	9.398	12.635	9.324	10.321		3	1	3	2	3	1	4	3	2	4
2011-03-01	60.822	62.866	56.506	35.418	80.405	72.768	61.987	56.453	76.706	59.673		22	10	25	26	23	14	23	31	22	24
2011-04-01	57.771	50.678	65.116	51.103	46.086	50.196	69.741	82.279	45.67	74.987		100	49	134	146	104	80	103	175	105	114
2011-05-01	72.434	92.746	95.807	82.866	77.73	60.235	75.831	125.533	68.942	83.521		59	120	58	52	62	76	64	55	59	68
2011-06-01	17.585	58.531	13.889	7.288	31.315	34.406	72.164	14.214	20.988	33.359		74	86	56	58	84	62	108	42	64	96
2011-07-01	204.616	269.302	233.357	130.201	245.007	196.874	239.118	162.83	176.631	252.32		277	158	206	196	282	188	295	175	253	263
2011-08-01	291.634	241.632	323.099	176.067	282.627	228.993	247.563	257.658	239.794	294.866		315	267	324	217	325	248	294	254	277	349
2011-09-01	63.059	64.524	81.148	27.012	60.242	39.847	82.185	44.267	34.456	66.114		89	92	96	70	108	67	174	57	88	163
2011-10-01	11.447	13.493	18.774	10.511	10.522	7.423	9.318	11.089	6.491	14.096		16	27	15	13	17	18	22	17	19	17
2011-11-01	16.554	52.357	20.097	50.592	20.334	49.028	40.563	71.881	32.131	22.021		27	27	35	31	28	25	25	47	29	28
2011-12-01	5.225	5.165	9.36	6.01	5.806	5.157	5.5	8.194	0	5.654		0	0	0	0	0	0	0	0	0	0
	828.46	934.772	944.847	607.976	888.627	771.498	926.935	873.838	725.156	931.237
2012-01-01	7.31	7.588	7.036	11.12	7.799	9.155	7.34	12.45	6.459	7.336		1	1	1	3	1	1	0	3	1	1
2012-02-01	9.617	8.408	10.472	9.5	10.664	7.605	9.421	11.46	9.139	11.336		0	0	0	0	0	0	0	0	0	0
2012-03-01	102.035	55.643	76.918	59.733	115.374	52.467	68.218	93.039	84.859	56.67		53	0	44	59	53	23	58	54	53	46
2012-04-01	53.427	31.879	114.451	102.522	45.027	30.673	59.599	121.035	37.112	55.57		67	33	89	97	69	54	69	117	70	76
2012-05-01	28.035	29.096	53.975	27.854	27.043	23.231	30.965	54.584	22.417	33.232		57	144	23	46	54	86	62	24	61	35
2012-06-01	46.452	82.593	45.111	22.498	56.086	83.16	91.743	36.229	53.431	51.523		58	54	36	45	64	45	85	28	50	62
2012-07-01	389.082	317.284	362.719	223.303	416.186	305.199	364.585	284.917	317.565	424.351		358	352	337	263	375	293	381	288	329	406
2012-08-01	303.931	259.066	325.94	201.824	317.035	272.501	290.109	263.984	276.66	316.033		365	338	360	262	377	310	339	294	326	394
2012-09-01	65.902	71.934	80.825	27.287	61.893	44.554	90.34	71.317	50.621	58.941		84	72	90	71	92	57	124	76	80	116
2012-10-01	15.738	19.335	19.762	26.887	17.892	19.483	18.806	35.061	11.37	18.436		28	24	10	19	26	20	40	11	31	15
2012-11-01	10.461	18.899	10.526	13.04	9.786	15.55	10.757	17.594	12.93	6.212		19	29	18	23	20	21	20	30	21	19
2012-12-01	6.896	8.858	11.08	7.141	7.236	7.231	9.053	10.102	7.104	6.587		4	5	5	5	5	4	8	8	6	6
	1038.89	910.583	1118.82	732.709	1092.02	870.809	1050.94	1011.77	889.667	1046.23
2013-01-01	24.962	18.092	24.078	23.562	23.16	19.967	10.002	34.085	22.385	13.979		19	10	27	26	19	15	20	42	24	19
2013-02-01	9.318	9.978	10.094	11.191	10.335	8.367	10.104	11.767	10.591	11.57		0	0	0	0	0	0	1	0	0	0
2013-03-01	40.938	29.893	52.968	16.2	41.504	23.245	28.712	24.81	31.455	33.794		37	14	55	42	38	20	37	60	35	44
2013-04-01	44.307	54.12	61.884	82.025	45.02	38.674	65.818	98.793	41.29	41.093		24	13	38	32	25	18	26	44	24	31
2013-05-01	31.032	41.536	35.529	15.798	28.411	22.889	31.6	34.109	25.739	39.814		113	73	156	92	117	79	115	124	100	137
2013-06-01	28.788	73.524	26.606	10.814	41.216	42.796	110.812	19.08	24.523	59.06		99	97	91	82	110	77	124	65	82	127
2013-07-01	432.511	319.735	381.94	193.7	463.78	344.236	360.441	273.832	360.565	499.094		262	236	261	192	273	205	270	216	237	297
2013-08-01	281.802	278.172	309.01	200.225	300.593	255.225	308.281	246.566	241.771	353.452		301	302	294	222	312	271	278	245	272	322
2013-09-01	76.932	55.067	109.346	23.913	72.697	36.162	78.67	44.813	48.304	67.593		49	50	54	44	53	38	70	47	47	68
2013-10-01	73.186	64.031	117.006	50.87	70.615	40.868	77.23	76.69	43.849	92.319		96	86	128	69	99	72	119	110	99	119
2013-11-01	10.408	34.122	8.961	12.536	9.335	23.112	11.309	17.426	15.064	8.001		3	3	8	7	4	4	5	10	4	5
2013-12-01	5.706	6.068	10.758	6.426	5.529	5.475	6.666	8.517	5.338	5.641		0	0	0	0	0	0	0	0	0	0
	1059.89	984.338	1148.18	647.26	1112.19	861.016	1099.64	890.488	870.874	1225.41
2014-01-01	13.329	21.109	9.382	19.022	12.417	25.869	10.135	17.646	14.075	10.095		5	10	5	10	6	9	7	11	8	5
2014-02-01	17.072	13.067	23.261	19.593	18.615	16.616	15.781	26.588	18.826	20.11		17	10	27	37	17	16	16	40	18	18
2014-03-01	86.811	77.376	129.741	72.09	105.873	83.034	49.239	89.063	81.526	77.128		71	94	68	105	76	90	80	104	81	71
2014-04-01	50.595	71.738	57.083	56.497	63.865	42.58	83.856	69.676	55.387	62.389		45	53	55	80	47	62	47	83	52	47
2014-05-01	71.27	142.766	74.842	66.216	79.878	66.488	115.346	93.418	60.187	93.51		86	109	86	81	89	96	90	87	85	88
2014-06-01	24.863	39.287	24.892	9.129	33.396	36.858	52.138	21.336	21.876	38.616		22	38	15	18	26	24	37	12	20	30
2014-07-01	248.45	204.299	240.464	149.778	242.729	252.331	206.373	211.736	209.795	227.14		322	287	315	233	335	250	325	263	292	362
2014-08-01	272.334	247.721	277.585	203.893	275.135	229.636	223.092	236.835	239.901	272.389		342	327	339	248	350	298	297	279	306	355
2014-09-01	155.903	108.044	185.569	39.111	137.488	65.809	121.383	114.058	119.453	128.652		109	116	117	97	117	87	156	102	104	148
2014-10-01	58.785	50.622	97.803	41.181	54.19	32.617	53.815	59.73	34.997	62.786		70	65	95	51	73	53	91	81	73	89
2014-11-01	11.398	16.227	13.782	14.07	9.989	13.419	7.635	20.146	17.37	5.904		7	9	9	8	8	7	7	12	8	7
2014-12-01	11.563	14.749	21.857	10.887	11.198	12.37	10.857	16.724	10.384	10.273		7	12	9	13	7	13	7	18	11	6
	1022.37	1007	1156.26	701.467	1044.77	877.627	949.65	976.956	883.777	1008.99
2015-01-01	11.703	12.741	12.355	18.8	12.096	16.997	10.43	21.09	12.374	12.086		0	0	1	1	0	0	0	1	1	0
2015-02-01	20.76	18.245	21.332	18.547	22.76	17.803	20.851	26.971	26.787	22.202		0	0	0	0	0	0	0	0	0	0
2015-03-01	48.656	36	53.43	32.224	67.137	35.753	39.303	43.205	54.781	51.543		23	13	27	27	26	13	33	33	24	31
2015-04-01	49.613	45.592	49.912	25.47	40.583	34.442	56.121	54.849	38.039	41.754		1	1	1	1	2	1	3	2	1	2
2015-05-01	92.777	110.608	129.321	64.054	89.62	49.498	115.721	115.936	72.797	128.669		91	106	96	83	95	97	97	93	89	98
2015-06-01	17.401	40.617	15.753	7.545	26.915	31.31	44.002	13.577	16.669	28.689		73	73	66	55	84	55	108	44	61	105
2015-07-01	71.63	116.246	68.743	32.626	77.969	92.139	95.497	47.834	62.483	76.13		200	191	196	152	211	165	213	167	184	230
2015-08-01	237.356	213.726	255.721	147.634	240.481	197.887	204.314	175.097	203.795	236.785		348	287	353	239	357	271	311	280	305	377
2015-09-01	74.945	95.409	100.485	28.959	63.239	51.599	63.913	60.663	45.525	56.113		81	86	89	75	87	66	108	79	78	106
2015-10-01	12.816	16.343	18.605	11.913	12.096	13.007	8.308	15.128	8.564	13.264		11	15	13	8	12	9	20	11	11	16
2015-11-01	16.917	24.38	32.373	27.025	13.334	13.3	13.832	87.324	18.805	10.843		26	40	31	32	28	29	25	45	29	26
2015-12-01	16.946	13.934	20.812	18.98	9.721	14.082	9.539	21.026	7.962	7.882		12	20	14	22	12	23	12	30	18	10
	671.52	743.841	778.842	433.777	675.951	567.817	681.831	682.7	568.581	685.96
2016-01-01	13.194	13.016	17.445	19.588	13.473	17.951	10.614	23.418	13.739	12.224		25	20	28	29	26	22	31	46	33	27
2016-02-01	16.124	13.249	19.233	15.972	17.489	14.408	15.999	18.017	18.494	17.185		5	3	6	7	5	4	7	8	5	6
2016-03-01	39.595	23.881	40.304	26.719	36.656	26.324	33.722	39.84	36.466	34.516		37	30	39	45	39	33	41	53	39	39
2016-04-01	103.245	51.621	93.298	75.003	67.343	46.369	67.027	119.487	79.011	62.481		86	58	125	127	89	79	87	162	90	98
2016-05-01	108.506	114.653	113.776	58.183	114.938	64.167	179.276	117.236	88.417	208.477		131	124	135	92	141	107	163	115	123	162
2016-06-01	41.013	82.249	38.633	13.8	53.055	58.262	76.965	35.382	38.375	50.671		72	100	54	63	82	70	100	43	63	92
2016-07-01	391.353	350.342	412.997	204.381	397.562	339.697	331.668	286.904	344.767	425.412		306	315	297	242	317	268	302	260	284	330
2016-08-01	400.371	341.612	419.559	247.263	397.788	351.455	321.523	331.553	349.032	391.642		334	302	329	236	346	277	317	265	295	371
2016-09-01	143.471	67.601	199.87	41.881	127.496	51.732	139.821	118.054	89.108	148.914		81	81	90	73	87	63	109	77	77	107
2016-10-01	18.789	18.894	22.956	12.571	19.232	10.464	18.587	16.204	13.622	25.583		15	21	16	12	16	15	22	16	16	18
2016-11-01	13.196	15.061	10.739	16.169	11.973	8.872	13.369	22.594	14.385	13.115		5	6	7	6	6	5	6	9	6	7
2016-12-01	6.321	8.12	10.785	7.134	6.238	6.897	6.76	9.61	5.988	5.893		1	1	1	1	1	1	2	1	1	1
	1295.18	1100.3	1399.59	738.664	1263.24	996.598	1215.33	1138.3	1091.4	1396.11
2017-01-01	8.447	12.253	7.589	12.138	9.652	12.784	9.269	14.252	9.824	9.342		0	0	0	1	0	1	0	0	0	0
2017-02-01	45.842	44.299	45.169	62.573	44.539	44.677	32.176	76.72	57.887	36.032		24	18	29	43	25	23	27	45	26	25
2017-03-01	57.388	35.67	77.66	31.023	49.858	26.46	52.957	70.038	52.16	53.451		51	34	63	67	53	41	55	78	52	60
2017-04-01	61.378	60.36	51.888	45.841	55.332	49.014	72.076	65.07	51.296	47.12		51	42	68	92	52	58	51	99	55	56
2017-05-01	95.74	116.982	128.173	75.855	84.139	73.237	112.718	165.583	73.701	139.961		81	98	86	84	85	95	84	86	80	89
2017-06-01	15.401	41.171	13.412	8.636	20.916	29.741	33.411	12.604	14.617	20.529		63	91	46	51	72	61	89	36	55	80
2017-07-01	225.676	263.897	213.021	87.539	252.55	204.948	263.824	137.077	207.623	279.109		284	284	268	204	297	235	296	227	262	317
2017-08-01	473.436	396.392	511.802	407.658	485.752	449.257	364.545	467.116	407.441	499.367		398	381	376	287	411	348	368	315	357	426
2017-09-01	132.046	87.806	184.683	54.194	116.469	69.569	107.875	104.262	93.038	120.384		103	87	132	86	110	69	136	101	94	148
2017-10-01	23.266	27.724	31.052	40.982	22.717	31.689	16.49	45.121	16.072	23.837		52	63	64	41	55	47	75	58	56	66
2017-11-01	9.363	18.26	8.361	10.864	10.178	10.762	10.039	13.454	11.783	8.593		1	2	1	2	1	1	1	2	1	1
2017-12-01	8.094	8.503	13.307	6.924	7.877	7.168	7.604	10.477	7.381	7.404		0	0	0	0	0	0	0	0	0	0
	1156.08	1113.32	1286.12	844.227	1159.98	1009.31	1082.98	1181.77	1002.82	1245.13
2018-01-01	11.073	12.548	10.977	15.187	11.945	15.004	10.199	18.905	12.034	11.365		22	23	21	34	22	26	23	45	30	19
2018-02-01	23.542	22.098	29.39	25.891	29.799	19.713	38.333	33.815	26.914	30.185		41	17	64	51	42	23	37	74	39	47
2018-03-01	29.616	27.608	30.766	14.428	35.943	22.218	31.318	24.158	31.249	31.839		84	57	94	95	87	66	90	117	86	93
2018-04-01	68.007	47.149	107.659	86.358	51.934	41.749	82.288	93.371	45.404	69.538		50	36	96	80	54	46	53	138	52	71
2018-05-01	32.653	41.708	45.668	23.813	34.278	25.701	55.426	43.532	31.703	44.121		60	67	62	51	63	60	68	49	58	66
2018-06-01	64.811	135.891	62.159	43.286	89.132	90.998	133.967	48.197	50.349	74.209		57	79	44	102	66	53	83	184	50	74
2018-07-01	341.929	275.186	380.005	135.871	368.516	245.45	336.556	289.007	264.334	442.089		283	277	462	252	303	233	293	451	258	360
2018-08-01	295.559	293.216	313.753	246.927	295.845	292.05	237.177	276.434	247.516	314.434		295	270	293	204	305	244	277	234	261	325
2018-09-01	131.42	110.21	175.122	49.114	117.121	68.349	96.325	88.428	90.756	95.864		85	86	88	78	86	67	114	85	82	85
2018-10-01	56.242	43.072	110.921	61.964	61.652	30.004	31.535	124.626	36.291	69.839		28	35	36	23	30	26	41	37	30	37
2018-11-01	26.487	28.439	24.715	36.277	20.563	36.198	24.321	43.59	31.638	28.845		15	18	19	17	16	14	17	25	16	18
2018-12-01	8.098	10.144	13.307	6.925	7.954	8.306	7.813	10.479	7.442	9.184		1	2	1	1	1	1	1	1	1	1
	1089.44	1047.27	1304.44	746.041	1124.68	895.74	1085.26	1094.54	875.63	1221.51
2019-01-01	7.308	11.931	7.007	12.398	7.967	12.725	8.082	14.248	8.356	7.599		2	1	0	1	2	1	3	1	2	3
2019-02-01	20.716	23.335	25.983	26.373	24.281	27.265	16.52	35.129	22.441	27.061		38	17	17	16	40	37	27	25	42	26
2019-03-01	148.626	51.91	183.86	57.951	155.493	73.522	83.082	135.042	148.596	127.611		51	42	36	33	54	43	68	47	62	52
2019-04-01	88.693	55.123	118.468	114.493	79.222	43.579	114.828	185.375	57.239	99.026		44	34	79	52	50	48	87	67	50	98
2019-05-01	73.526	114.889	78.659	64.232	70.858	59.966	82.696	84.609	64.982	73.147		82	89	55	115	80	112	57	99	66	67
2019-06-01	20.09	87.883	18.286	9.958	29.382	32	72.694	15.14	18.259	30.034		30	129	58	62	54	152	105	20	71	77
2019-07-01	240.823	204.49	250.436	132.553	240.631	187.305	250.939	181.48	201.687	295.32		130	232	117	76	177	234	293	80	181	297
2019-08-01	267.532	253.617	273.916	176.811	271.005	235.749	235.152	231.083	219.717	286.434		401	372	338	334	355	242	219	362	312	254
2019-09-01	179.173	157.48	218.194	34.578	182.079	77.882	184.965	115.517	116.136	175.679		112	127	84	70	119	167	95	77	111	139
2019-10-01	80.547	68.771	111.839	37.212	81.631	35.935	62.63	69.015	45.76	84.935		25	17	25	23	23	22	12	27	22	19
2019-11-01	47.378	65.702	56.474	35.672	37.751	62.854	50.336	99.663	45.643	40.854		28	12	47	25	27	7	27	54	27	21
2019-12-01	8.758	13.349	16.752	8.417	8.993	8.484	15.177	13.53	8.004	9.855		3	2	8	3	3	8	9	6	3	5
	1183.17	1108.48	1359.87	710.648	1189.29	857.266	1177.1	1179.83	956.82	1257.56
2020-01-01	14.086	13.366	14.971	18.742	14.342	17.968	10.786	24.095	14.606	12.635		4	3	14	12	4	4	7	15	5	5
2020-02-01	15.261	16.481	18.591	12.972	17.425	13.239	14.023	17.312	16.982	16.982		15	12	16	15	17	17	36	17	21	26
2020-03-01	95.792	29.459	101.911	36.302	101.768	34.215	76.558	88.409	88.125	85.199		72	15	56	49	72	14	46	79	57	64
2020-04-01	99.621	112.689	94.476	124.279	114.263	87.967	118.403	177.622	92.6	122.839		54	43	71	47	59	48	66	73	59	72
2020-05-01	55.23	76.262	69.723	47.812	54.067	57.743	63.906	75.205	50.408	69.984		89	128	83	61	91	198	62	75	89	57
2020-06-01	45.211	36.787	44.477	7.796	58.788	25.515	89.446	37.306	32.745	84.623		28	37	35	19	50	34	91	15	42	60
2020-07-01	258.395	227.83	244.73	185.253	280.073	254.116	258.388	195.815	209.638	300.516		349	349	375	542	335	241	296	462	293	340
2020-08-01	442.091	350.315	439.444	246.451	447.9	328.255	340.954	341.698	378.017	434.903		370	401	422	615	351	255	253	514	398	340
2020-09-01	139.062	79.906	204.93	36.728	110.697	49.03	135.031	90.903	89.453	112.376		57	68	43	24	73	61	101	31	89	70
2020-10-01	32.409	21.952	32.811	12.794	32.898	9.209	34.437	24.205	12.613	24.789		7	13	12	5	15	6	59	8	12	31
2020-11-01	8.792	21.539	8.855	10.38	8.003	10.653	14.718	13.57	13.02	8.15		19	8	18	19	19	18	12	34	18	14
2020-12-01	6.32	8.69	13.032	6.685	6.095	6.232	6.798	9.617	5.783	6.021		1	2	2	1	2	2	10	3	3	4
	1212.27	995.276	1287.95	746.194	1246.32	894.142	1163.45	1095.76	1003.99	1279.02
2021-01-01	11.497	10.612	12.055	13.626	11.999	12.796	9.36	17.112	12.259	11.185		1	2	1	0	1	0	5	1	2	2
2021-02-01	16.786	18.234	22.522	15.358	18.582	19.571	14.746	22.847	18.835	18.628		17	17	22	20	18	20	32	22	24	27
2021-03-01	14.187	13.487	15.501	8.523	18.643	10.68	32.933	11.636	15.029	23.226		12	4	3	1	12	5	8	2	11	7
2021-04-01	84.405	79.665	81.028	30.512	87.846	58.049	86.761	62.588	85.554	99.859		61	50	50	52	66	88	61	60	82	79
2021-05-01	117.298	110.105	141.671	77.114	109.654	99.118	144.516	134.434	110.206	133.004		145	159	91	178	140	149	78	152	130	91
2021-06-01	15.665	27.568	16.262	7.201	20.047	21.334	42.792	13.288	12.931	22.581	22118.3	3	16	2	3	12	10	58	1	11	23
2021-07-01	354.462	340.666	336.715	248.518	365.983	366.333	329.324	266.227	301.373	395.103		418	330	438	584	397	252	297	651	328	348
2021-08-01	383.991	302.926	393.468	308.06	383.394	322.589	310.641	376.412	337.472	387.94		250	250	239	141	264	283	215	164	258	257
2021-09-01	113.567	87.714	136.373	34.168	113.463	57.152	120.88	78.511	83.988	102.521		89	124	71	43	97	86	107	64	116	113
2021-10-01	55.958	27.754	80.839	32.671	55.544	29.441	37.532	47.616	25.443	48.955		12	22	20	24	20	8	79	28	13	45
2021-11-01	14.472	20.688	13.27	19.203	12.47	17.912	13.194	24.451	18.717	9.359		4	14	1	2	6	7	18	3	6	10
2021-12-01	9.452	13.147	15.75	9.724	8.841	12.357	8.676	13.798	8.744	7.714		4	9	1	2	5	9	2	2	5	2
	1191.74	1052.57	1265.45	804.678	1206.47	1027.33	1151.35	1068.92	1030.55	1260.07
2022-01-01	38.661	33.648	34.677	38.386	42.182	48.821	23.349	118.326	34.341	22.997		24	8	17	19	24	10	19	25	29	15
2022-02-01	11.18	12.087	10.989	13.009	14.569	13.279	12.85	14.931	12.887	12.713		8	2	3	4	9	4	18	4	7	7
2022-03-01	69.508	41.763	83.798	37.423	84.707	53.893	41.778	72.498	71.632	44.085		45	21	28	16	47	10	38	32	38	58
2022-04-01	39.888	38.342	63.441	26.407	31.991	22.306	46.503	54.568	26.1	42.856		9	3	27	11	15	9	57	15	10	29
2022-05-01	17.158	17.784	19.614	9.043	15.761	13.736	19.403	17.51	15.378	19.077		4	1	4	1	8	3	26	2	6	10
2022-06-01	63.507	97.123	67.032	20.713	79.81	69.893	110.895	39.922	63.133	94.729		60	64	42	111	70	75	93	49	54	61
2022-07-01	205.416	250.318	170.216	128.056	229.097	240.477	226.621	132.887	198.685	216.207		424	334	410	366	406	271	321	502	359	399
2022-08-01	392.738	312.402	439.93	362.978	392.588	386.336	286.459	359.673	355.917	357.725		451	333	440	564	402	258	219	636	327	276
2022-09-01	116.028	87.83	171.687	40.503	101.792	60.225	114.732	98.893	80.804	96.614		63	96	77	53	76	57	130	53	70	107
2022-10-01	25.001	36.163	41.805	19.678	23.445	14.989	33.417	35.863	15.796	32.204		25	58	27	10	37	17	85	14	31	66
2022-11-01	8.556	9.185	12.12	9.193	6.795	7.419	8.786	12.277	8.737	8.356		3	4	6	2	5	1	14	5	3	14
2022-12-01	20.617	16.232	30.7	13.796	20.079	16.519	11.762	21.535	14.647	12.854		29	28	27	25	29	36	8	43	39	30
	1008.26	952.877	1146.01	719.185	1042.82	947.893	936.555	978.883	898.057	960.417
